# Supplementary material for: Petrous bones versus tooth cementum for genetic analysis of aged skeletal remains
Source: Int J Legal Med. 2024 Oct 12;139(1):41–8. doi: 10.1007/s00414-024-03346-5 (PMC11732775; doi:10.1007/s00414-024-03346-5)
Supplement: Supplementary file 1 — Supplementary file1 (XLSX 77.2 KB) [file 414_2024_3346_MOESM1_ESM.xlsx]

## Sheet: SM 1
TABLE SM 1: Sample characteristics (sample number, archaeological site, number of grave, number of skeleton, skeletal type), DNA quantity and quality results (Auto, Deg, and Y target expressed in ng DNA/μl, IPC shift, and Auto/Deg ratio) obtained using the PowerQuant System (Promega), and ESI 17 STR profiles (with the number of successfully amplified loci) for canines and petrous bones sampled fr…
sample no.	Archaeological site	grave	skeleton	skeletal type	PQ [Auto]	PQ [Deg]	PQ [Y]	PQ IPC Shift	PQ [Auto]/[Deg]	ESI-17 STRs
167	Črnomelj	1191	1660	petrous bone	0.0782	0.0026		-0,08	30.17	16/17
1	Črnomelj	1191	1660	tooth	0.0265227	0.00390071		-0,03	6.79945	17/17
166	Črnomelj	1223	1756	petrous bone	0.042	0.0008		-0,15	50.63	13/17
2	Črnomelj	1223	1756	tooth	0.0211384	0.00248581		-0,00	8.50362	17/17
135	Črnomelj	1240	1816	petrous bone	0.0443	0.0007	0.0002	-0,22	67.41	13/17
3	Črnomelj	1240	1816	tooth	0.0117904	0.000862092		-0,06	13.6765	16/17
155	Črnomelj	1247	1838	petrous bone	0.15	0.0043		0.18	34.95	17/17
4	Črnomelj	1247	1838	tooth	0.0912478	0.00704101		-0,25	12.9595	17/17
132	Črnomelj	1252	1855	petrous bone	0.0245	0.0002	0.0165	-0,33	101.12	14/17
5	Črnomelj	1252	1855	tooth	0.0631775	0.00871601	0.0285029	-0,29	7.24844	17/17
126	Črnomelj	1072	1302	petrous bone	0.0537	0.0143	0.0161	-0,21	3.75	17/17
6	Črnomelj	1072	1302	tooth	0.00383269	0.000689639	0.00303205	-0.00250244	5.55753	17/17
127	Črnomelj	1155	1548	petrous bone	0.0136	0.0002		-0,35	79.24	15/17
7	Črnomelj	1155	1548	tooth	0.00956186	0.00198121		-0.110289	4.82626	17/17
173	Črnomelj	1219	1744	petrous bone	0.2062	0.0089	0.0622	-0,09	23.15	17/17
8	Črnomelj	1219	1744	tooth	0.00359852	0.000309801	0.00282318	0.0515184	11.6156	14/17
148	Črnomelj	1246	1834	petrous bone	0.0233		0.0061	-0,11	Undetermined	11/17
10	Črnomelj	1246	1834	tooth	0.0334402	0.000795911	0.0138816	-0.0620394	42.015	16/17
171	Črnomelj	1250	1849	petrous bone	0.2194	0.0117		-0,07	18.77	17/17
11	Črnomelj	1250	1849	tooth	7.57245e-05	0.000137115		-0.106318	0.55227	0/17
129	Črnomelj	1193	1666	petrous bone	0.1098	0.0048		-0,43	23.09	17/17
12	Črnomelj	1193	1666	tooth	0.000382907	0.000116946		-0.2014	3.27422	0/17
175	Črnomelj	1023	1116	petrous bone	0.1903	0.016	0.103	-0,12	11.9	17/17
13	Črnomelj	1023	1116	tooth	0.0168467	0.00180281	0.00938281	-0.0574026	9.34472	17/17
152	Črnomelj	1239	1813	petrous bone	0.0088	0.0001	0.0068	-0,35	81.82	11/17
14	Črnomelj	1239	1813	tooth	0.0594623	0.00761712	0.0682305	-0.29391	7.8064	17/17
191	Črnomelj	1037	1078	petrous bone	0.3362	0.0014	0.0004	-0,21	238.06	17/17
15	Črnomelj	1037	1078	tooth	0.00146763	0.000309593	0.00011184	-0.26583	4.7405	13/17
179	Črnomelj	1109	1411	petrous bone	0.1499	0.0018	0.0505	-0,09	81.96	16/17
16	Črnomelj	1109	1411	tooth	0.080332	0.00139621	0.00367721	-0.305997	57.5356	17/17
206	Črnomelj	1020	1099	petrous bone	0.2073	0.0057	0.0773	-0,24	36.38	17/17
17	Črnomelj	1020	1099	tooth	0.00180831	0.000184256	0.000958883	-0.00479794	9.8141	12/17
244	Črnomelj	1331	2119	petrous bone	0.2044	0.0016	0.0004	-0,40	127.73	17/17
18	Črnomelj	1331	2119	tooth	0.0835956	0.0063935	8.19422e-05	-0.350111	13.0751	17/17
223	Črnomelj	1299	2007	petrous bone	0.0806	0.0007	0.0534	-0,23	115.17	16/17
19	Črnomelj	1299	2007	tooth	0.00338296	6.16704e-05	0.00102909	0.112155	54.8554	12/17
228	Črnomelj	1407	2363	petrous bone	0.2735	0.0019	0.1045	0.18	144.77	17/17
20	Črnomelj	1407	2363	tooth	0.0173931	0.00279877	0.0177048	-0.0649862	6.21455	17/17
76	Črnomelj	1216	1882	petrous bone	0.0758	0.0003	0.0262	-0.12	275.8	16/17
21	Črnomelj	1216	1882	tooth	0.0140151	0.000341176	0.00323567	-0.333311	41.0789	17/17
77	Črnomelj	1267	1900	petrous bone	0.1226	0.0009	0.0642	0.07	139.32	17/17
22	Črnomelj	1267	1900	tooth	0.0139185	0.00151325	0.00725412	-0.306046	9.19772	17/17
84	Črnomelj	1318	2080	petrous bone	0.1767	0.001	0.0418	-0.32	172.59	16/17
24	Črnomelj	1318	2080	tooth	0.0888268	0.0161019	0.0399167	-0.0579805	5.51653	17/17
78	Črnomelj	1292	1983	petrous bone	0.1824	0.001	0.0219	0.01	177.2	17/17
25	Črnomelj	1292	1983	tooth	0.0724068	0.0078469	0.0279029	-0.405695	9.22744	17/17
85	Črnomelj	1296	1992	petrous bone	0.1941	0.0006	0.0205	-0.4	335.37	17/17
26	Črnomelj	1296	1992	tooth	0.0714091	0.0012418	0.0248304	-0.395602	57.5046	16/17
79	Črnomelj	1182	1633	petrous bone	0.3803	0.0017	0.0291	0.01	218.33	17/17
27	Črnomelj	1182	1633	tooth	0.000130545	0.000129318	8.94679e-05	-0.342093	1.00949	0/17
80	Črnomelj	1061	1264	petrous bone	0.1788	0.0014	0.0394	-0.2	132.35	17/17
28	Črnomelj	1061	1264	tooth	0.0224	0.0034	0.014	-0.2	6.67	17/17
81	Črnomelj	1376	2260	petrous bone	0.1081	0.0008		0.05	143.59	16/17
29	Črnomelj	1376	2260	tooth	0.000308788		0.000107981	-0.327644	Undetermined	0/17
82	Črnomelj	1363	2219	petrous bone	0.045	0.0002		-0.13	214.96	13/17
30	Črnomelj	1363	2219	tooth	0.00075459	0.000107163	0.000226191	-0.0574331	7.04155	0/17
1	Ljubljana - Vrazov trg	3042	3184	petrous bone	0.26	0.0078	0.0003	0.04	33.45	17/17
31	Ljubljana - Vrazov trg	3042	3184	tooth	0.0287777	0.00879536	0.000151974	-0.0245056	3.27192	17/17
2	Ljubljana - Vrazov trg	3067	3110	petrous bone	0.3879	0.0104	0.1861	0.12	37.4	17/17
32	Ljubljana - Vrazov trg	3067	3110	tooth			9.18156e-05	-0.338664		0/17
3	Ljubljana - Vrazov trg	3036	3172	petrous bone	0.6072	0.0364	0.2406	0.28	16.7	17/17
33	Ljubljana - Vrazov trg	3036	3172	tooth	0.000934764	0.000248358	0.00102582	-0.090169	3.76377	0/17
4	Ljubljana - Vrazov trg	3021	3105	petrous bone	0.403	0.0181	0.1236	0.17	22.22	17/17
34	Ljubljana - Vrazov trg	3021	3105	tooth	0.000330184		0.000106733	-0.111565	Undetermined	0/17
5	Ljubljana - Vrazov trg	3067	3285	petrous bone	0.9032	0.0423	0.3087	0.27	21.33	17/17
35	Ljubljana - Vrazov trg	3067	3285	tooth	0.000619164		0.000211308	-0.0425949	Undetermined	0/17
6	Ljubljana - Vrazov trg	3030	3146	petrous bone	0.1094	0.0013	0.0547	0.75	86.03	17/17
36	Ljubljana - Vrazov trg	3030	3146	tooth	0.0776495	0.0200606	0.0627495	-0.118098	3.87075	17/17
7	Ljubljana - Vrazov trg	3052	3223	petrous bone	0.2102	0.0033	0.063	0.17	62.77	17/17
37	Ljubljana - Vrazov trg	3052	3223	tooth	0.000583945	0.00043247	0.000552195	-0.205594	1.35026	0/17
8	Ljubljana - Vrazov trg	3059	3244	petrous bone	0.1788	0.0082	0.082	0.33	21.7	17/17
38	Ljubljana - Vrazov trg	3059	3244	tooth	0.0100375	0.00741466	0.00744363	-0.149019	1.35374	17/17
9	Ljubljana - Vrazov trg	3049	3124	petrous bone	0.2016	0.0048	0.0001	-0.13	42.1	17/17
39	Ljubljana - Vrazov trg	3049	3124	tooth	0.0059291	0.00239325		0.0456734	2.47742	17/17
11	Ljubljana - Vrazov trg	3068	3110	petrous bone	0.8141	0.0308	0.1558	-0.16	26.43	17/17
40	Ljubljana - Vrazov trg	3068	3110	tooth	0.000412947	0.000261353	3.52279e-05	-0.189408	1.58004	0/17
15	Ljubljana - Vrazov trg	3043	3187	petrous bone	0.1203	0.0004	0.0424	0.52	332.57	14/17
41	Ljubljana - Vrazov trg	3043	3187	tooth	0.00533878	0.000800671	0.00401009	-0.202349	6.66789	14/17
16	Ljubljana - Vrazov trg	no tag	No 1	petrous bone	0.376	0.0069	0.0985	0.02	54.88	17/17
42	Ljubljana - Vrazov trg	no tag	No 1	tooth	0.0327719	0.0183104	0.0435574	0.29125	1.7898	17/17
17	Ljubljana - Vrazov trg	3005	3018	petrous bone	0.4857	0.0212	0.1751	0.01	22.88	17/17
43	Ljubljana - Vrazov trg	3005	3018	tooth	0.00197482	0.000828392	0.0030951	0.0237274	2.38391	16/17
18	Ljubljana - Vrazov trg	3009	3046	petrous bone	0.1797	0.0038	0.0599	-0.09	47.6	17/17
44	Ljubljana - Vrazov trg	3009	3046	tooth	0.0982367	0.0374683	0.0969254	-0.132335	2.62186	17/17
19	Ljubljana - Vrazov trg	3011	3052	petrous bone	0.1337	0.0013	0.054	0.18	99.57	17/17
45	Ljubljana - Vrazov trg	3011	3052	tooth	0.0308612	0.0172829	0.0396704	-0.190823	1.78565	17/17
20	Ljubljana - Vrazov trg	6	1806	petrous bone	0.176	0.0043	0.0778	-0.3	40.91	17/17
46	Ljubljana - Vrazov trg	6	1806	tooth	0.0142522	0.0112722	0.020233	-0.205604	1.26437	17/17
22	Ljubljana - Vrazov trg	3012	3055	petrous bone	0.2944	0.0021	0.0526	-0.14	142.01	17/17
47	Ljubljana - Vrazov trg	3012	3055	tooth	0.00487108	0.00165014	0.00419822	-0.258273	2.95192	17/17
23	Ljubljana - Vrazov trg	3007	3037	petrous bone	0.3409	0.0183		0.09	18.66	17/17
48	Ljubljana - Vrazov trg	3007	3037	tooth	0.130912	0.0259995		-0.188506	5.03515	17/17
25	Ljubljana - Vrazov trg	3006	3024	petrous bone	0.2555	0.0053	0.089	0.2	48.16	17/17
49	Ljubljana - Vrazov trg	3006	3024	tooth	0.0138566	0.000920358	0.00620815	-0.437105	15.0556	17/17
26	Ljubljana - Vrazov trg	4	1801	petrous bone	0.0162	0.0002	0.0058	-0.36	82.36	14/17
50	Ljubljana - Vrazov trg	4	1801	tooth	0.00280825	0.000365757	0.00158068	-0.436272	7.67793	15/17
27	Ljubljana - Vrazov trg	3161	3614	petrous bone	0.3586	0.0125		0.03	28.76	15/17
51	Ljubljana - Vrazov trg	3161	3614	tooth	0.0106456	0.00155195		-0.07407	6.85952	17/17
28	Ljubljana - Vrazov trg	3160	3611	petrous bone	0.2979	0.0157	0.1612	-0.03	19.01	17/17
52	Ljubljana - Vrazov trg	3160	3611	tooth	0.00220162	0.000760113	0.00215061	-0.240291	2.89644	16/17
29	Ljubljana - Vrazov trg	3181	3686	petrous bone	0.4216	0.0094		0.09	44.8	17/17
53	Ljubljana - Vrazov trg	3181	3686	tooth	0.0013	0.0006		-0.48	2.14	15/17
30	Ljubljana - Vrazov trg	3075	3332	petrous bone	0.3652	0.0148	0.1842	0.08	24.73	17/17
54	Ljubljana - Vrazov trg	3075	3332	tooth	0.0349346	0.001443	0.0033445	-0.493388	24.2097	13/17
31	Ljubljana - Vrazov trg	3073	3326	petrous bone	0.1697	0.0086	0.0794	0.11	19.66	17/17
55	Ljubljana - Vrazov trg	3073	3326	tooth	0.000561093	0.00014335	0.000339603	-0.167537	3.91416	0/17
32	Ljubljana - Vrazov trg	3085	3362	petrous bone	0.4095	0.0217	0.2067	-0.18	18.86	17/17
56	Ljubljana - Vrazov trg	3085	3362	tooth			8.79021e-05	-0.405075		0/17
33	Ljubljana - Vrazov trg	3053	3226	petrous bone	0.318	0.0116	0.1323	0.28	27.3	17/17
57	Ljubljana - Vrazov trg	3053	3226	tooth	0.00239514	0.000409948	0.0058126	-0.43652	5.84254	14/17
34	Ljubljana - Vrazov trg	3135	3531	petrous bone	0.2952	0.0073		0.23	40.56	17/17
58	Ljubljana - Vrazov trg	3135	3531	tooth	0.54365	0.159715		-0.452817	3.40388	17/17
35	Ljubljana - Vrazov trg	3143	3555	petrous bone	0.3826	0.006		0.06	64.18	17/17
59	Ljubljana - Vrazov trg	3143	3555	tooth	0.421735	0.0351898		0.341022	11.9846	17/17
36	Ljubljana - Vrazov trg	3138	3540	petrous bone	0.761	0.037	0.3197	0.08	20.58	17/17
60	Ljubljana - Vrazov trg	3138	3540	tooth	6.87788e-05	6.64994e-05		-0.419218	1.03428	0/17
37	Ljubljana - Vrazov trg	3029	3143	petrous bone	0.4007	0.0152	0.26	0.13	26.34	17/17
61	Ljubljana - Vrazov trg	3029	3143	tooth	0.000701861	0.000162675	0.000219782	-0.480647	4.31449	0/17
38	Ljubljana - Vrazov trg	3111	3455	petrous bone	0.3434	0.01	0.0003	0	34.37	17/17
62	Ljubljana - Vrazov trg	3111	3455	tooth	0.00489217	0.00123627		-0.419248	3.95718	15/17
ENC 1-teeth					5.84889e-05			-0.4451	Undetermined	0/17
ENC 2-teeth					9.88244e-05		9.56581e-05	-0.132364	Undetermined	0/17
ENC 3-teeth					0.0001	0.000148596		-0.0164442	0.55	0/17
ENC 4-teeth								-0.41		0/17
ENC 5-teeth								-0.107541		0/17
ENC 1-bones								-0.450399		0/17
ENC 2-bones								-0.450399		0/17
ENC 3-bones					0.0001			-0.28	Undetermined	0/17
ENC 4-bones					0.0002			-0.29	Undetermined	0/17
ENC 5-bones					0.0001			-0.32	Undetermined	0/17
